# Supplementary material for: Hepatitis C Virus Frameshift/Alternate Reading Frame Protein Suppresses Interferon Responses Mediated by Pattern Recognition Receptor Retinoic-Acid-Inducible Gene-I
Source: PLoS One. 2016 Jul 12;11(7):e0158419. doi: 10.1371/journal.pone.0158419 (PMC4942120; doi:10.1371/journal.pone.0158419)
Supplement: S1 Table — (XLSX) [file pone.0158419.s003.xlsx]

## Sheet: Fig 2 (B, C)
Real-Time PCR
Sample Name	Ct	StdDev Ct
IFNb pEF Control	31.83	0.155
IFNb pEF Control	31.9	0.155
IFNb pEF Control	31.6	0.155
IFNb pEF HCV UTR	30.53	0.236
IFNb pEF HCV UTR	30.1	0.236
IFNb pEF HCV UTR	30.15	0.236
IFNb pEF pIC	27.54	0.119
IFNb pEF pIC	27.34	0.119
IFNb pEF pIC	27.55	0.119
IFNb pHA-F Control	31.2	0.179
IFNb pHA-F Control	31.4	0.179
IFNb pHA-F Control	31.05	0.179
IFNb pHA-F HCV UTR	30.44	0.566
IFNb pHA-F HCV UTR	30.22	0.566
IFNb pHA-F HCV UTR	31.29	0.566
IFNb pHA-F pIC	27.87	0.044
IFNb pHA-F pIC	27.91	0.044
IFNb pHA-F pIC	27.96	0.044
IFNb pFLAG-NS3/4A Control	31.2	0.457
IFNb pFLAG-NS3/4A Control	32.07	0.457
IFNb pFLAG-NS3/4A Control	31.41	0.457
IFNb pFLAG-NS3/4A HCV UTR	31.02	0.079
IFNb pFLAG-NS3/4A HCV UTR	31.08	0.079
IFNb pFLAG-NS3/4A HCV UTR	30.92	0.079
IFNb pFLAG-NS3/4A pIC	28.31	0.437
IFNb pFLAG-NS3/4A pIC	29.11	0.437
IFNb pFLAG-NS3/4A pIC	28.4	0.437
IFNb pHA-F + pFLAG-NS3/4A Control	31.21	0.175
IFNb pHA-F + pFLAG-NS3/4A Control	31.48	0.175
IFNb pHA-F + pFLAG-NS3/4A Control	31.53	0.175
IFNb pHA-F + pFLAG-NS3/4A HCV UTR	31.37	0.333
IFNb pHA-F + pFLAG-NS3/4A HCV UTR	31.01	0.333
IFNb pHA-F + pFLAG-NS3/4A HCV UTR	30.7	0.333
IFNb pHA-F + pFLAG-NS3/4A pIC	28.99	0.092
IFNb pHA-F + pFLAG-NS3/4A pIC	29.12	0.092
IFNb pHA-F + pFLAG-NS3/4A pIC	28.94	0.092
GAPDH pEF Control	18.45	0.167
GAPDH pEF Control	18.41	0.167
GAPDH pEF Control	18.14	0.167
GAPDH pEF HCV UTR	19.02	0.085
GAPDH pEF HCV UTR	18.88	0.085
GAPDH pEF HCV UTR	19.02	0.085
GAPDH pEF pIC	19.21	0.061
GAPDH pEF pIC	19.32	0.061
GAPDH pEF pIC	19.31	0.061
GAPDH pHA-F Control	18.58	0.2
GAPDH pHA-F Control	18.22	0.2
GAPDH pHA-F Control	18.26	0.2
GAPDH pHA-F HCV UTR	19.02	0.059
GAPDH pHA-F HCV UTR	19	0.059
GAPDH pHA-F HCV UTR	18.91	0.059
GAPDH pHA-F pIC	19.37	0.107
GAPDH pHA-F pIC	19.2	0.107
GAPDH pHA-F pIC	19.4	0.107
GAPDH pFLAG-NS3/4A Control	18.66	0.229
GAPDH pFLAG-NS3/4A Control	18.37	0.229
GAPDH pFLAG-NS3/4A Control	18.21	0.229
GAPDH pFLAG-NS3/4A HCV UTR	18.78	0.094
GAPDH pFLAG-NS3/4A HCV UTR	18.61	0.094
GAPDH pFLAG-NS3/4A HCV UTR	18.63	0.094
GAPDH pFLAG-NS3/4A pIC	19.05	0.095
GAPDH pFLAG-NS3/4A pIC	19.24	0.095
GAPDH pFLAG-NS3/4A pIC	19.12	0.095
GAPDH pHA-F + pFLAG-NS3/4A Control	18.12	0.186
GAPDH pHA-F + pFLAG-NS3/4A Control	18.36	0.186
GAPDH pHA-F + pFLAG-NS3/4A Control	18.48	0.186
GAPDH pHA-F + pFLAG-NS3/4A HCV UTR	18.98	0.361
GAPDH pHA-F + pFLAG-NS3/4A HCV UTR	18.26	0.361
GAPDH pHA-F + pFLAG-NS3/4A HCV UTR	18.58	0.361
GAPDH pHA-F + pFLAG-NS3/4A pIC	18.62	0.118
GAPDH pHA-F + pFLAG-NS3/4A pIC	18.44	0.118
GAPDH pHA-F + pFLAG-NS3/4A pIC	18.66	0.118

## Sheet: Fig 2 (D)
Real-Time PCR
Sample Name	Ct	StdDev Ct
IFNb pEF Control	28.44	0.434
IFNb pEF Control	28.92	0.434
IFNb pEF Control	29.31	0.434
IFNb pEF HCV UTR	24.27	0.104
IFNb pEF HCV UTR	24.37	0.104
IFNb pEF HCV UTR	24.16	0.104
IFNb pEF pIC	23.85	0.143
IFNb pEF pIC	24.1	0.143
IFNb pEF pIC	23.86	0.143
IFNb pb-Gal Control	29.3	0.188
IFNb pb-Gal Control	28.95	0.188
IFNb pb-Gal Control	29.25	0.188
IFNb pb-Gal HCV UTR	24.47	0.147
IFNb pb-Gal HCV UTR	24.2	0.147
IFNb pb-Gal HCV UTR	24.25	0.147
IFNb pb-Gal pIC	23.55	0.167
IFNb pb-Gal pIC	23.71	0.167
IFNb pb-Gal pIC	23.88	0.167
IFNb pHA-F Control	28.24	0.308
IFNb pHA-F Control	28.86	0.308
IFNb pHA-F Control	28.49	0.308
IFNb pHA-F HCV UTR	25.49	0.185
IFNb pHA-F HCV UTR	25.77	0.185
IFNb pHA-F HCV UTR	25.42	0.185
IFNb pHA-F pIC	25.1	0.043
IFNb pHA-F pIC	25.19	0.043
IFNb pHA-F pIC	25.15	0.043
IFNb pF Control	28.12	0.32
IFNb pF Control	28.76	0.32
IFNb pF Control	28.43	0.32
IFNb pF HCV UTR	25.18	0.147
IFNb pF HCV UTR	25.28	0.147
IFNb pF HCV UTR	24.99	0.147
IFNb pF pIC	24.73	0.215
IFNb pF pIC	24.75	0.215
IFNb pF pIC	25.11	0.215
IFNb pFLAG-NS3/4A Control	29.24	0.525
IFNb pFLAG-NS3/4A Control	29.81	0.525
IFNb pFLAG-NS3/4A Control	28.76	0.525
IFNb pFLAG-NS3/4A HCV UTR	26.49	0.13
IFNb pFLAG-NS3/4A HCV UTR	26.4	0.13
IFNb pFLAG-NS3/4A HCV UTR	26.65	0.13
IFNb pFLAG-NS3/4A pIC	25.66	0.038
IFNb pFLAG-NS3/4A pIC	25.73	0.038
IFNb pFLAG-NS3/4A pIC	25.67	0.038
GAPDH pEF Control	18.75	0.063
GAPDH pEF Control	18.73	0.063
GAPDH pEF Control	18.85	0.063
GAPDH pEF HCV UTR	19.34	0.076
GAPDH pEF HCV UTR	19.4	0.076
GAPDH pEF HCV UTR	19.49	0.076
GAPDH pEF pIC	19.27	0.159
GAPDH pEF pIC	19.55	0.159
GAPDH pEF pIC	19.27	0.159
GAPDH pb-Gal Control	19.11	0.091
GAPDH pb-Gal Control	19.12	0.091
GAPDH pb-Gal Control	18.96	0.091
GAPDH pb-Gal HCV UTR	19.39	0.021
GAPDH pb-Gal HCV UTR	19.35	0.021
GAPDH pb-Gal HCV UTR	19.35	0.021
GAPDH pb-Gal pIC	19.33	0.019
GAPDH pb-Gal pIC	19.36	0.019
GAPDH pb-Gal pIC	19.37	0.019
GAPDH pHA-F Control	18.98	0.14
GAPDH pHA-F Control	18.72	0.14
GAPDH pHA-F Control	18.76	0.14
GAPDH pHA-F HCV UTR	19.03	0.025
GAPDH pHA-F HCV UTR	19.02	0.025
GAPDH pHA-F HCV UTR	19.07	0.025
GAPDH pHA-F pIC	19.12	0.069
GAPDH pHA-F pIC	19.14	0.069
GAPDH pHA-F pIC	19.01	0.069
GAPDH pF Control	19.04	0.057
GAPDH pF Control	19.13	0.057
GAPDH pF Control	19.03	0.057
GAPDH pF HCV UTR	19.25	0.098
GAPDH pF HCV UTR	19.36	0.098
GAPDH pF HCV UTR	19.17	0.098
GAPDH pF pIC	19.2	0.062
GAPDH pF pIC	19.08	0.062
GAPDH pF pIC	19.15	0.062
GAPDH pFLAG-NS3/4A Control	19.03	0.042
GAPDH pFLAG-NS3/4A Control	19.09	0.042
GAPDH pFLAG-NS3/4A Control	19.01	0.042
GAPDH pFLAG-NS3/4A HCV UTR	19.15	0.053
GAPDH pFLAG-NS3/4A HCV UTR	19.1	0.053
GAPDH pFLAG-NS3/4A HCV UTR	19.05	0.053
GAPDH pFLAG-NS3/4A pIC	19	0.095
GAPDH pFLAG-NS3/4A pIC	18.95	0.095
GAPDH pFLAG-NS3/4A pIC	19.13	0.095

## Sheet: Fig 3 (A)
Real-Time PCR
Sample Name	Ct	StdDev Ct		Sample Name	Ct	StdDev Ct		Sample Name	Ct	StdDev Ct		Sample Name	Ct	StdDev Ct		Sample Name	Ct	StdDev Ct		Sample Name	Ct	StdDev Ct		Sample Name	Ct	StdDev Ct		Sample Name	Ct	StdDev Ct
ISG56 pEF Control	26.07	0.086		NLRC5 pEF Control	25.88	0.181		RIG-I pEF Control	30.98	0.349		ISG15 pEF Control	25	0.153		PKR pEF Control	21.33	0.107		TNFa pEF Control	29.26	0.056		IFNl1 pEF Control	28.49	0.14		IFNl2/3 pEF Control	30.95	0.068
ISG56 pEF Control	25.95	0.086		NLRC5 pEF Control	25.98	0.181		RIG-I pEF Control	30.5	0.349		ISG15 pEF Control	24.77	0.153		PKR pEF Control	21.27	0.107		TNFa pEF Control	29.16	0.056		IFNl1 pEF Control	28.43	0.14		IFNl2/3 pEF Control	31.09	0.068
ISG56 pEF HCV UTR	21.86	0.321		NLRC5 pEF Control	25.63	0.181		RIG-I pEF Control	30.29	0.349		ISG15 pEF Control	25.06	0.153		PKR pEF Control	21.48	0.107		TNFa pEF Control	29.15	0.056		IFNl1 pEF Control	28.23	0.14		IFNl2/3 pEF Control	31.02	0.068
ISG56 pEF HCV UTR	21.4	0.321		NLRC5 pEF HCV UTR	24.91	0.189		RIG-I pEF pIC	25.15	0.189		ISG15 pEF pIC	20.44	0.215		PKR pEF pIC	19.07	0.033		TNFa pEF pIC	23.75	0.044		IFNl1 pEF pIC	26.5	0.063		IFNl2/3 pEF pIC	25.98	0.106
ISG56 pEF pIC	18.73	0.216		NLRC5 pEF HCV UTR	24.59	0.189		RIG-I pEF pIC	25.5	0.189		ISG15 pEF pIC	20.11	0.215		PKR pEF pIC	19.01	0.033		TNFa pEF pIC	23.7	0.044		IFNl1 pEF pIC	26.61	0.063		IFNl2/3 pEF pIC	26.19	0.106
ISG56 pEF pIC	18.42	0.216		NLRC5 pEF HCV UTR	24.92	0.189		RIG-I pEF pIC	25.45	0.189		ISG15 pEF pIC	20.51	0.215		PKR pEF pIC	19.04	0.033		TNFa pEF pIC	23.66	0.044		IFNl1 pEF pIC	26.61	0.063		IFNl2/3 pEF pIC	26.05	0.106
ISG56 pHA-F Control	25.82	0.023		NLRC5 pEF pIC	22.21	0.037		RIG-I pb-Gal Control	30.77	0.219		ISG15 pHA-F Control	25.51	0.248		PKR pHA-F Control	21.74	0.103		TNFa pHA-F Control	29.14	0.104		IFNl1 pHA-F Control	29.02	0.191		IFNl2/3 pHA-F Control	30.17	0.154
ISG56 pHA-F Control	25.79	0.023		NLRC5 pEF pIC	22.28	0.037		RIG-I pb-Gal Control	30.39	0.219		ISG15 pHA-F Control	25.76	0.248		PKR pHA-F Control	21.54	0.103		TNFa pHA-F Control	28.93	0.104		IFNl1 pHA-F Control	28.75	0.191		IFNl2/3 pHA-F Control	30.44	0.154
ISG56 pHA-F HCV UTR	20.55	0.027		NLRC5 pEF pIC	22.21	0.037		RIG-I pb-Gal Control	30.77	0.219		ISG15 pHA-F Control	25.26	0.248		PKR pHA-F Control	21.62	0.103		TNFa pHA-F Control	29.02	0.104		IFNl1 pHA-F Control	29.11	0.191		IFNl2/3 pHA-F Control	30.17	0.154
ISG56 pHA-F HCV UTR	20.51	0.027		NLRC5 pHA-F Control	26.03	0.037		RIG-I pb-Gal pIC	25.6	0.137		ISG15 pHA-F pIC	21.12	0.139		PKR pHA-F pIC	20.11	0.308		TNFa pHA-F pIC	24.48	0.031		IFNl1 pHA-F pIC	27.94	0.156		IFNl2/3 pHA-F pIC	28.22	0.271
ISG56 pHA-F pIC	18.86	0.127		NLRC5 pHA-F Control	26.03	0.037		RIG-I pb-Gal pIC	25.38	0.137		ISG15 pHA-F pIC	20.85	0.139		PKR pHA-F pIC	19.61	0.308		TNFa pHA-F pIC	24.52	0.031		IFNl1 pHA-F pIC	28.18	0.156		IFNl2/3 pHA-F pIC	28.24	0.271
ISG56 pHA-F pIC	19.04	0.127		NLRC5 pHA-F Control	25.97	0.037		RIG-I pb-Gal pIC	25.34	0.137		ISG15 pHA-F pIC	20.94	0.139		PKR pHA-F pIC	19.55	0.308		TNFa pHA-F pIC	24.54	0.031		IFNl1 pHA-F pIC	28.23	0.156		IFNl2/3 pHA-F pIC	28.7	0.271
ISG56 pFLAG-NS3/4A Control	26.32	0.002		NLRC5 pHA-F HCV UTR	25.1	0.154		RIG-I pHA-F Control	31.09	0.035		ISG15 pFLAG-NS3/4A Control	25.49	0.133		PKR pFLAG-NS3/4A Control	21.84	0.182		TNFa pFLAG-NS3/4A Control	29.21	0.016		IFNl1 pFLAG-NS3/4A Control	28.92	0.088		IFNl2/3 pFLAG-NS3/4A Control	30.92	0.27
ISG56 pFLAG-NS3/4A Control	26.33	0.002		NLRC5 pHA-F HCV UTR	25.13	0.154		RIG-I pHA-F Control	31.07	0.035		ISG15 pFLAG-NS3/4A Control	25.7	0.133		PKR pFLAG-NS3/4A Control	21.52	0.182		TNFa pFLAG-NS3/4A Control	29.24	0.016		IFNl1 pFLAG-NS3/4A Control	28.94	0.088		IFNl2/3 pFLAG-NS3/4A Control	30.39	0.27
ISG56 pFLAG-NS3/4A HCV UTR	23.07	0.044		NLRC5 pHA-F HCV UTR	24.85	0.154		RIG-I pHA-F Control	31.02	0.035		ISG15 pFLAG-NS3/4A Control	25.46	0.133		PKR pFLAG-NS3/4A Control	21.53	0.182		TNFa pFLAG-NS3/4A Control	29.23	0.016		IFNl1 pFLAG-NS3/4A Control	29.08	0.088		IFNl2/3 pFLAG-NS3/4A Control	30.58	0.27
ISG56 pFLAG-NS3/4A HCV UTR	23.01	0.044		NLRC5 pHA-F pIC	23.04	0.331		RIG-I pHA-F pIC	26.47	0.078		ISG15 pFLAG-NS3/4A pIC	24.5	0.142		PKR pFLAG-NS3/4A pIC	21.63	0.167		TNFa pFLAG-NS3/4A pIC	27.45	0.278		IFNl1 pFLAG-NS3/4A pIC	29.11	0.116		IFNl2/3 pFLAG-NS3/4A pIC	29.84	0.479
ISG56 pFLAG-NS3/4A pIC	18.92	0.151		NLRC5 pHA-F pIC	22.39	0.331		RIG-I pHA-F pIC	26.48	0.078		ISG15 pFLAG-NS3/4A pIC	24.41	0.142		PKR pFLAG-NS3/4A pIC	21.34	0.167		TNFa pFLAG-NS3/4A pIC	27.13	0.278		IFNl1 pFLAG-NS3/4A pIC	28.94	0.116		IFNl2/3 pFLAG-NS3/4A pIC	30.31	0.479
ISG56 pFLAG-NS3/4A pIC	18.7	0.151		NLRC5 pHA-F pIC	22.66	0.331		RIG-I pHA-F pIC	26.34	0.078		ISG15 pFLAG-NS3/4A pIC	24.22	0.142		PKR pFLAG-NS3/4A pIC	21.64	0.167		TNFa pFLAG-NS3/4A pIC	26.89	0.278		IFNl1 pFLAG-NS3/4A pIC	28.88	0.116		IFNl2/3 pFLAG-NS3/4A pIC	30.79	0.479
ISG56 pHA-F + pFLAG-NS3/4A Control	25.48	0.093		NLRC5 pFLAG-NS3/4A Control	26.29	0.185		RIG-I pF Control	30.85	0.334		GAPDH pEF Control	19.05	0.049		GAPDH pEF Control	19.05	0.049		GAPDH pEF Control	17.44	0.086		GAPDH pEF Control	19.05	0.049		GAPDH pEF Control	19.98	0.158
ISG56 pHA-F + pFLAG-NS3/4A Control	25.61	0.093		NLRC5 pFLAG-NS3/4A Control	26.39	0.185		RIG-I pF Control	30.58	0.334		GAPDH pEF Control	19.11	0.049		GAPDH pEF Control	19.11	0.049		GAPDH pEF Control	17.44	0.086		GAPDH pEF Control	19.11	0.049		GAPDH pEF Control	19.73	0.158
ISG56 pHA-F + pFLAG-NS3/4A HCV UTR	23.13	0.03		NLRC5 pFLAG-NS3/4A Control	26.65	0.185		RIG-I pF Control	31.24	0.334		GAPDH pEF Control	19.15	0.049		GAPDH pEF Control	19.15	0.049		GAPDH pEF Control	17.29	0.086		GAPDH pEF Control	19.15	0.049		GAPDH pEF Control	19.69	0.158
ISG56 pHA-F + pFLAG-NS3/4A HCV UTR	23.17	0.03		NLRC5 pFLAG-NS3/4A HCV UTR	25.63	0.206		RIG-I pF pIC	26.2	0.293		GAPDH pEF pIC	19.59	0.274		GAPDH pEF pIC	19.59	0.274		GAPDH pEF pIC	18.05	0.118		GAPDH pEF pIC	19.59	0.274		GAPDH pEF pIC	20.12	0.154
ISG56 pHA-F + pFLAG-NS3/4A pIC	18.95	0.048		NLRC5 pFLAG-NS3/4A HCV UTR	25.32	0.206		RIG-I pF pIC	26	0.293		GAPDH pEF pIC	19.05	0.274		GAPDH pEF pIC	19.05	0.274		GAPDH pEF pIC	18.28	0.118		GAPDH pEF pIC	19.05	0.274		GAPDH pEF pIC	20.08	0.154
ISG56 pHA-F + pFLAG-NS3/4A pIC	19.02	0.048		NLRC5 pFLAG-NS3/4A HCV UTR	25.72	0.206		RIG-I pF pIC	25.63	0.293		GAPDH pEF pIC	19.23	0.274		GAPDH pEF pIC	19.23	0.274		GAPDH pEF pIC	18.11	0.118		GAPDH pEF pIC	19.23	0.274		GAPDH pEF pIC	19.84	0.154
GAPDH pEF Control	18.45	0.167		NLRC5 pFLAG-NS3/4A pIC	22.99	0.204		RIG-I pFLAG-NS3/4A Control	31.15	0.366		GAPDH pHA-F Control	19.47	0.193		GAPDH pHA-F Control	19.47	0.193		GAPDH pHA-F Control	17.71	0.113		GAPDH pHA-F Control	19.08	0.193		GAPDH pHA-F Control	19.71	0.069
GAPDH pEF Control	18.41	0.167		NLRC5 pFLAG-NS3/4A pIC	23.39	0.204		RIG-I pFLAG-NS3/4A Control	31.22	0.366		GAPDH pHA-F Control	19.3	0.193		GAPDH pHA-F Control	19.3	0.193		GAPDH pHA-F Control	17.54	0.113		GAPDH pHA-F Control	19.47	0.193		GAPDH pHA-F Control	19.8	0.069
GAPDH pEF Control	18.14	0.167		NLRC5 pFLAG-NS3/4A pIC	23.16	0.204		RIG-I pFLAG-NS3/4A Control	30.56	0.366		GAPDH pHA-F Control	19.08	0.193		GAPDH pHA-F Control	19.08	0.193		GAPDH pHA-F Control	17.5	0.113		GAPDH pHA-F Control	19.3	0.193		GAPDH pHA-F Control	19.67	0.069
GAPDH pEF HCV UTR	19.02	0.085		NLRC5 pHA-F + pFLAG-NS3/4A Control	26.62	0.364		RIG-I pFLAG-NS3/4A pIC	25.54	0.248		GAPDH pHA-F pIC	19.31	0.074		GAPDH pHA-F pIC	19.31	0.074		GAPDH pHA-F pIC	17.9	0.215		GAPDH pHA-F pIC	19.31	0.074		GAPDH pHA-F pIC	19.95	0.077
GAPDH pEF HCV UTR	18.88	0.085		NLRC5 pHA-F + pFLAG-NS3/4A Control	26.31	0.364		RIG-I pFLAG-NS3/4A pIC	25.92	0.248		GAPDH pHA-F pIC	19.46	0.074		GAPDH pHA-F pIC	19.46	0.074		GAPDH pHA-F pIC	18.33	0.215		GAPDH pHA-F pIC	19.46	0.074		GAPDH pHA-F pIC	20.04	0.077
GAPDH pEF HCV UTR	19.02	0.085		NLRC5 pHA-F + pFLAG-NS3/4A Control	27.03	0.364		RIG-I pFLAG-NS3/4A pIC	26	0.248		GAPDH pHA-F pIC	19.37	0.074		GAPDH pHA-F pIC	19.37	0.074		GAPDH pHA-F pIC	18.08	0.215		GAPDH pHA-F pIC	19.37	0.074		GAPDH pHA-F pIC	20.11	0.077
GAPDH pEF pIC	19.21	0.061		NLRC5 pHA-F + pFLAG-NS3/4A HCV UTR	26.53	0.081		GAPDH pEF Control	18.11	0.062		GAPDH pFLAG-NS3/4A Control	19.11	0.096		GAPDH pFLAG-NS3/4A Control	19.11	0.096		GAPDH pFLAG-NS3/4A Control	17.67	0.278		GAPDH pFLAG-NS3/4A Control	19.11	0.096		GAPDH pFLAG-NS3/4A Control	19.5	0.18
GAPDH pEF pIC	19.32	0.061		NLRC5 pHA-F + pFLAG-NS3/4A HCV UTR	26.51	0.081		GAPDH pEF Control	18.23	0.062		GAPDH pFLAG-NS3/4A Control	19.16	0.096		GAPDH pFLAG-NS3/4A Control	19.16	0.096		GAPDH pFLAG-NS3/4A Control	18	0.278		GAPDH pFLAG-NS3/4A Control	19.16	0.096		GAPDH pFLAG-NS3/4A Control	19.63	0.18
GAPDH pEF pIC	19.31	0.061		NLRC5 pHA-F + pFLAG-NS3/4A HCV UTR	26.38	0.081		GAPDH pEF Control	18.15	0.062		GAPDH pFLAG-NS3/4A Control	19.3	0.096		GAPDH pFLAG-NS3/4A Control	19.3	0.096		GAPDH pFLAG-NS3/4A Control	17.45	0.278		GAPDH pFLAG-NS3/4A Control	19.3	0.096		GAPDH pFLAG-NS3/4A Control	19.86	0.18
GAPDH pHA-F Control	18.58	0.2		NLRC5 pHA-F + pFLAG-NS3/4A pIC	22.7	0.263		GAPDH pEF pIC	18.46	0.15		GAPDH pFLAG-NS3/4A pIC	18.65	0.353		GAPDH pFLAG-NS3/4A pIC	18.65	0.353		GAPDH pFLAG-NS3/4A pIC	18.27	0.294		GAPDH pFLAG-NS3/4A pIC	18.65	0.353		GAPDH pFLAG-NS3/4A pIC	20.04	0.103
GAPDH pHA-F Control	18.22	0.2		NLRC5 pHA-F + pFLAG-NS3/4A pIC	23.19	0.263		GAPDH pEF pIC	18.73	0.15		GAPDH pFLAG-NS3/4A pIC	19.19	0.353		GAPDH pFLAG-NS3/4A pIC	19.19	0.353		GAPDH pFLAG-NS3/4A pIC	18.28	0.294		GAPDH pFLAG-NS3/4A pIC	19.19	0.353		GAPDH pFLAG-NS3/4A pIC	19.86	0.103
GAPDH pHA-F Control	18.26	0.2		NLRC5 pHA-F + pFLAG-NS3/4A pIC	22.79	0.263		GAPDH pEF pIC	18.71	0.15		GAPDH pFLAG-NS3/4A pIC	19.31	0.353		GAPDH pFLAG-NS3/4A pIC	19.31	0.353		GAPDH pFLAG-NS3/4A pIC	17.77	0.294		GAPDH pFLAG-NS3/4A pIC	19.31	0.353		GAPDH pFLAG-NS3/4A pIC	20.03	0.103
GAPDH pHA-F HCV UTR	19.02	0.059		GAPDH pEF Control	18.45	0.167		GAPDH pb-Gal Control	18.1	0.114
GAPDH pHA-F HCV UTR	19	0.059		GAPDH pEF Control	18.41	0.167		GAPDH pb-Gal Control	18.24	0.114
GAPDH pHA-F HCV UTR	18.91	0.059		GAPDH pEF Control	18.14	0.167		GAPDH pb-Gal Control	18.01	0.114
GAPDH pHA-F pIC	19.37	0.107		GAPDH pEF HCV UTR	19.02	0.085		GAPDH pb-Gal pIC	18.96	0.229
GAPDH pHA-F pIC	19.2	0.107		GAPDH pEF HCV UTR	18.88	0.085		GAPDH pb-Gal pIC	18.82	0.229
GAPDH pHA-F pIC	19.4	0.107		GAPDH pEF HCV UTR	19.02	0.085		GAPDH pb-Gal pIC	18.51	0.229
GAPDH pFLAG-NS3/4A Control	18.66	0.229		GAPDH pEF pIC	19.21	0.061		GAPDH pHA-F Control	18.43	0.089
GAPDH pFLAG-NS3/4A Control	18.37	0.229		GAPDH pEF pIC	19.32	0.061		GAPDH pHA-F Control	18.29	0.089
GAPDH pFLAG-NS3/4A Control	18.21	0.229		GAPDH pEF pIC	19.31	0.061		GAPDH pHA-F Control	18.27	0.089
GAPDH pFLAG-NS3/4A HCV UTR	18.78	0.094		GAPDH pHA-F Control	18.58	0.2		GAPDH pHA-F pIC	18.63	0.19
GAPDH pFLAG-NS3/4A HCV UTR	18.61	0.094		GAPDH pHA-F Control	18.22	0.2		GAPDH pHA-F pIC	18.53	0.19
GAPDH pFLAG-NS3/4A HCV UTR	18.63	0.094		GAPDH pHA-F Control	18.26	0.2		GAPDH pHA-F pIC	18.9	0.19
GAPDH pFLAG-NS3/4A pIC	19.05	0.095		GAPDH pHA-F HCV UTR	19.02	0.059		GAPDH pF Control	18.56	0.096
GAPDH pFLAG-NS3/4A pIC	19.24	0.095		GAPDH pHA-F HCV UTR	19	0.059		GAPDH pF Control	18.39	0.096
GAPDH pFLAG-NS3/4A pIC	19.12	0.095		GAPDH pHA-F HCV UTR	18.91	0.059		GAPDH pF Control	18.4	0.096
GAPDH pHA-F + pFLAG-NS3/4A Control	18.12	0.186		GAPDH pHA-F pIC	19.37	0.107		GAPDH pF pIC	18.53	0.1
GAPDH pHA-F + pFLAG-NS3/4A Control	18.36	0.186		GAPDH pHA-F pIC	19.2	0.107		GAPDH pF pIC	18.39	0.1
GAPDH pHA-F + pFLAG-NS3/4A Control	18.48	0.186		GAPDH pHA-F pIC	19.4	0.107		GAPDH pF pIC	18.59	0.1
GAPDH pHA-F + pFLAG-NS3/4A HCV UTR	18.98	0.361		GAPDH pFLAG-NS3/4A Control	18.66	0.229		GAPDH pFLAG-NS3/4A Control	18.28	0.095
GAPDH pHA-F + pFLAG-NS3/4A HCV UTR	18.26	0.361		GAPDH pFLAG-NS3/4A Control	18.37	0.229		GAPDH pFLAG-NS3/4A Control	18.34	0.095
GAPDH pHA-F + pFLAG-NS3/4A HCV UTR	18.58	0.361		GAPDH pFLAG-NS3/4A Control	18.21	0.229		GAPDH pFLAG-NS3/4A Control	18.47	0.095
GAPDH pHA-F + pFLAG-NS3/4A pIC	18.62	0.118		GAPDH pFLAG-NS3/4A HCV UTR	18.78	0.094		GAPDH pFLAG-NS3/4A pIC	18.17	0.158
GAPDH pHA-F + pFLAG-NS3/4A pIC	18.44	0.118		GAPDH pFLAG-NS3/4A HCV UTR	18.61	0.094		GAPDH pFLAG-NS3/4A pIC	18.45	0.158
GAPDH pHA-F + pFLAG-NS3/4A pIC	18.66	0.118		GAPDH pFLAG-NS3/4A HCV UTR	18.63	0.094		GAPDH pFLAG-NS3/4A pIC	18.19	0.158
				GAPDH pFLAG-NS3/4A pIC	19.05	0.095
				GAPDH pFLAG-NS3/4A pIC	19.24	0.095
				GAPDH pFLAG-NS3/4A pIC	19.12	0.095
				GAPDH pHA-F + pFLAG-NS3/4A Control	18.12	0.186
				GAPDH pHA-F + pFLAG-NS3/4A Control	18.36	0.186
				GAPDH pHA-F + pFLAG-NS3/4A Control	18.48	0.186
				GAPDH pHA-F + pFLAG-NS3/4A HCV UTR	18.98	0.361
				GAPDH pHA-F + pFLAG-NS3/4A HCV UTR	18.26	0.361
				GAPDH pHA-F + pFLAG-NS3/4A HCV UTR	18.58	0.361
				GAPDH pHA-F + pFLAG-NS3/4A pIC	18.62	0.118
				GAPDH pHA-F + pFLAG-NS3/4A pIC	18.44	0.118
				GAPDH pHA-F + pFLAG-NS3/4A pIC	18.66	0.118

## Sheet: Fig 4 (B)
Signal Intensity (ImageJ)
Sample Name	Intensity		Sample Name	Intensity
pEF 1	0.567		pEF 2ug 1	1
pEF 2	0.294		pEF 2ug 2	1
pEF 3	0		pEF 2ug 3	1.02133
pEF 4	0.004		pCoreΔ4 0.1ug 1	12.251
pEF 5	2.85		pCoreΔ4 0.1ug 2	10.6473
pHA-F 0.5ug 1	24.865		pCoreΔ4 0.1ug 3	7.62133
pHA-F 0.5ug 2	9.295		pCoreΔ4 0.5ug 1	14.178
pHA-F 0.5ug 3	45.132		pCoreΔ4 0.5ug 2	17.8997
pHA-F 0.5ug 4	18.039		pCoreΔ4 0.5ug 3	18.9027
pHA-F 0.5ug 5	16.161		pCoreΔ4 2ug 1	29.9313
pHA-F 2ug 1	51.971		pCoreΔ4 2ug 2	31.1827
pHA-F 2ug 2	46.049		pCoreΔ4 2ug 3	21.9643
pHA-F 2ug 3	59.978		pCoreΔ4 4ug 1	36.5203
pHA-F 2ug 4	18.024		pCoreΔ4 4ug 2	40.2363
pHA-F 2ug 5	29.867		pCoreΔ4 4ug 3	35.374
pHA-F 2ug 6	42.913		Control Liver (1) 1	1.52133
pHA-F 2ug 7	24.013		Control Liver (1) 2	1.52333
Control Liver (1) 1	1.99567		Control Liver (1) 3	1.951
Control Liver (1) 2	2.04033		Control Liver (2) 1	1.564
Control Liver (1) 3	2.972		Control Liver (2) 2	1.55133
Control Liver (1) 4	2.55133		Control Liver (2) 3	2.25633
Control Liver (1) 5	1.094		HCV Liver (1) 1	14.5683
Control Liver (2) 1	1.077		HCV Liver (1) 2	19.7757
Control Liver (2) 2	1.782		HCV Liver (1) 3	16.5023
Control Liver (2) 3	1.575		HCV Liver (2) 1	23.5767
Control Liver (2) 4	1.487		HCV Liver (2) 2	31.6283
Control Liver (2) 5	0.549		HCV Liver (2) 3	27.7287
HCV Liver (1) 1	16.235		HCV Liver (3) 1	14.968
HCV Liver (1) 2	18.951		HCV Liver (3) 2	18.6817
HCV Liver (1) 3	21.9767		HCV Liver (3) 3	15.263
HCV Liver (1) 4	15.9933
HCV Liver (1) 5	22.8227
HCV Liver (2) 1	13.3673
HCV Liver (2) 2	13.69
HCV Liver (2) 3	12.8373
HCV Liver (2) 4	16.1303
HCV Liver (2) 5	9.31833
HCV Liver (3) 1	6.93133
HCV Liver (3) 2	6.32667
HCV Liver (3) 3	8.08767
HCV Liver (3) 4	7.891
HCV Liver (3) 5	10.455

## Sheet: Fig 4 (C)
Real-Time PCR
Sample Name	Ct	StdDev Ct		Sample Name	Ct	StdDev Ct
IFNb pEF Control	28.37	0.363		IFNb pEF Control	27.95	0.064
IFNb pEF Control	28.98	0.363		IFNb pEF Control	27.98	0.064
IFNb pEF Control	29.01	0.363		IFNb pEF Control	27.86	0.064
IFNb pEF pIC	25.15	0.072		IFNb pEF pIC	22.65	0.068
IFNb pEF pIC	25.23	0.072		IFNb pEF pIC	22.52	0.068
IFNb pEF pIC	25.09	0.072		IFNb pEF pIC	22.63	0.068
IFNb pHA-F 0.1ug Control	29.11	0.065		IFNb pCoreD4 0.1ug Control	27.55	0.252
IFNb pHA-F 0.1ug Control	29.24	0.065		IFNb pCoreD4 0.1ug Control	27.97	0.252
IFNb pHA-F 0.1ug Control	29.18	0.065		IFNb pCoreD4 0.1ug Control	27.53	0.252
IFNb pHA-F 0.1ug pIC	25.99	0.23		IFNb pCoreD4 0.1ug pIC	23.14	0.065
IFNb pHA-F 0.1ug pIC	26.27	0.23		IFNb pCoreD4 0.1ug pIC	23.13	0.065
IFNb pHA-F 0.1ug pIC	26.44	0.23		IFNb pCoreD4 0.1ug pIC	23.25	0.065
IFNb pHA-F 0.25ug Control	28.75	0.386		IFNb pCoreD4 0.25ug Control	27.86	0.104
IFNb pHA-F 0.25ug Control	29.01	0.386		IFNb pCoreD4 0.25ug Control	28.05	0.104
IFNb pHA-F 0.25ug Control	29.51	0.386		IFNb pCoreD4 0.25ug Control	28.03	0.104
IFNb pHA-F 0.25ug pIC	27.26	0.121		IFNb pCoreD4 0.25ug pIC	23.11	0.057
IFNb pHA-F 0.25ug pIC	27.24	0.121		IFNb pCoreD4 0.25ug pIC	23.1	0.057
IFNb pHA-F 0.25ug pIC	27.46	0.121		IFNb pCoreD4 0.25ug pIC	23.2	0.057
IFNb pHA-F 0.5ug Control	29.36	0.082		IFNb pCoreD4 0.5ug Control	27.71	0.162
IFNb pHA-F 0.5ug Control	29.23	0.082		IFNb pCoreD4 0.5ug Control	27.6	0.162
IFNb pHA-F 0.5ug Control	29.22	0.082		IFNb pCoreD4 0.5ug Control	27.39	0.162
IFNb pHA-F 0.5ug pIC	28.32	0.327		IFNb pCoreD4 0.5ug pIC	22.87	0.116
IFNb pHA-F 0.5ug pIC	28.84	0.327		IFNb pCoreD4 0.5ug pIC	22.88	0.116
IFNb pHA-F 0.5ug pIC	28.93	0.327		IFNb pCoreD4 0.5ug pIC	23.08	0.116
GAPDH pEF Control	17.24	0.049		GAPDH pEF Control	16.47	0.252
GAPDH pEF Control	17.14	0.049		GAPDH pEF Control	16.44	0.252
GAPDH pEF Control	17.21	0.049		GAPDH pEF Control	16.89	0.252
GAPDH pEF pIC	17.32	0.113		GAPDH pEF pIC	17.03	0.02
GAPDH pEF pIC	17.54	0.113		GAPDH pEF pIC	17.04	0.02
GAPDH pEF pIC	17.46	0.113		GAPDH pEF pIC	17	0.02
GAPDH pHA-F 0.1ug Control	17.45	0.048		GAPDH pCoreD4 0.1ug Control	16.65	0.15
GAPDH pHA-F 0.1ug Control	17.5	0.048		GAPDH pCoreD4 0.1ug Control	16.59	0.15
GAPDH pHA-F 0.1ug Control	17.54	0.048		GAPDH pCoreD4 0.1ug Control	16.87	0.15
GAPDH pHA-F 0.1ug pIC	17.69	0.027		GAPDH pCoreD4 0.1ug pIC	17.19	0.034
GAPDH pHA-F 0.1ug pIC	17.67	0.027		GAPDH pCoreD4 0.1ug pIC	17.12	0.034
GAPDH pHA-F 0.1ug pIC	17.64	0.027		GAPDH pCoreD4 0.1ug pIC	17.16	0.034
GAPDH pHA-F 0.25ug Control	17.82	0.161		GAPDH pCoreD4 0.25ug Control	16.91	0.082
GAPDH pHA-F 0.25ug Control	17.52	0.161		GAPDH pCoreD4 0.25ug Control	16.95	0.082
GAPDH pHA-F 0.25ug Control	17.56	0.161		GAPDH pCoreD4 0.25ug Control	16.79	0.082
GAPDH pHA-F 0.25ug pIC	17.8	0.026		GAPDH pCoreD4 0.25ug pIC	17.31	0.047
GAPDH pHA-F 0.25ug pIC	17.84	0.026		GAPDH pCoreD4 0.25ug pIC	17.29	0.047
GAPDH pHA-F 0.25ug pIC	17.79	0.026		GAPDH pCoreD4 0.25ug pIC	17.38	0.047
GAPDH pHA-F 0.5ug Control	17.64	0.074		GAPDH pCoreD4 0.5ug Control	17.29	0.031
GAPDH pHA-F 0.5ug Control	17.58	0.074		GAPDH pCoreD4 0.5ug Control	17.23	0.031
GAPDH pHA-F 0.5ug Control	17.73	0.074		GAPDH pCoreD4 0.5ug Control	17.27	0.031
GAPDH pHA-F 0.5ug pIC	17.67	0.055		GAPDH pCoreD4 0.5ug pIC	17.59	0.132
GAPDH pHA-F 0.5ug pIC	17.63	0.055		GAPDH pCoreD4 0.5ug pIC	17.59	0.132
GAPDH pHA-F 0.5ug pIC	17.56	0.055		GAPDH pCoreD4 0.5ug pIC	17.36	0.132

## Sheet: Fig 5 (A)
Real-Time PCR
Sample Name	Ct 1	Ct 2
Day 1 Control	Undetermined	Undetermined
Day 1 JFH1wt	19.96	19.42
Day 1 JFH1Δ	19.85	19.87
Day 1 JFH1Δ4	19.96	19.92
Day 2 Control	Undetermined	Undetermined
Day 2 JFH1wt	19.28	18.4
Day 2 JFH1Δ	18.52	18.24
Day 2 JFH1Δ4	18.95	18.88
Day 3 Control	Undetermined	Undetermined
Day 3 JFH1wt	19.89	20.06
Day 3 JFH1Δ	19.39	19.38
Day 3 JFH1Δ4	19.64	19.67
Day 8 Control	Undetermined	Undetermined
Day 8 JFH1wt	21.81	21.85
Day 8 JFH1Δ	21.28	21.1
Day 8 JFH1Δ4	22.11	21.98
Day 9 Control	Undetermined	Undetermined
Day 9 JFH1wt	21.78	21.92
Day 9 JFH1Δ	20.38	20.36
Day 9 JFH1Δ4	21.72	21.16
Day 13 Control	Undetermined	Undetermined
Day 13 JFH1wt	21.54	21.91
Day 13 JFH1Δ	21.15	21.18
Day 13 JFH1Δ4	21.11	21.13
Day 16 Control	Undetermined	Undetermined
Day 16 JFH1wt	20.68	20.71
Day 16 JFH1Δ	21.75	21.49
Day 16 JFH1Δ4	20.64	20.58
Day 19 Control	Undetermined	37.87
Day 19 JFH1wt	19.35	19.16
Day 19 JFH1Δ	20.6	20.22
Day 19 JFH1Δ4	19.56	19.6

## Sheet: Fig 5 (B)
Real-Time PCR
Sample Name	Ct 1	Ct 2
Day 1 Control	Undetermined	Undetermined
Day 1 JFH1wt	22.82	22.78
Day 1 JFH1Δ	22.88	23.12
Day 1 JFH1Δ4	22.8	22.41
Day 2 Control	Undetermined	Undetermined
Day 2 JFH1wt	20.04	20.23
Day 2 JFH1Δ	19.56	19.66
Day 2 JFH1Δ4	19.99	19.97
Day 3 Control	Undetermined	Undetermined
Day 3 JFH1wt	20.08	19.71
Day 3 JFH1Δ	19.47	19.34
Day 3 JFH1Δ4	20.04	20.07
Day 8 Control	Undetermined	Undetermined
Day 8 JFH1wt	22.16	22.3
Day 8 JFH1Δ	21.35	21.37
Day 8 JFH1Δ4	22.39	22.41
Day 9 Control	Undetermined	Undetermined
Day 9 JFH1wt	22.38	22.38
Day 9 JFH1Δ	21.34	21.27
Day 9 JFH1Δ4	22.13	22.28
Day 13 Control	Undetermined	Undetermined
Day 13 JFH1wt	22.91	22.89
Day 13 JFH1Δ	21.5	21.52
Day 13 JFH1Δ4	22.24	22.06
Day 16 Control	Undetermined	Undetermined
Day 16 JFH1wt	22.04	22.17
Day 16 JFH1Δ	21.9	22.01
Day 16 JFH1Δ4	21.7	21.69
Day 19 Control	Undetermined	Undetermined
Day 19 JFH1wt	20.28	20.06
Day 19 JFH1Δ	21.26	21.3
Day 19 JFH1Δ4	21.03	20.77

## Sheet: Fig 5 (C)
Real-Time PCR
Sample Name	Ct 1	Ct 2
Day 1 Control	Undetermined	Undetermined
Day 1 JFH1wt	30.21	30.29
Day 1 JFH1Δ	30.79	30.98
Day 1 JFH1Δ4	30.71	30.98
Day 2 Control	Undetermined	Undetermined
Day 2 JFH1wt	27.65	27.29
Day 2 JFH1Δ	26.54	27.07
Day 2 JFH1Δ4	27	26.83
Day 3 Control	Undetermined	Undetermined
Day 3 JFH1wt	27.84	27.15
Day 3 JFH1Δ	26.05	26.2
Day 3 JFH1Δ4	25.88	26.24
Day 8 Control	Undetermined	Undetermined
Day 8 JFH1wt	26.02	26.43
Day 8 JFH1Δ	25.95	25.9
Day 8 JFH1Δ4	26	26.42
Day 16 Control	Undetermined	38.41
Day 16 JFH1wt	25.16	25.21
Day 16 JFH1Δ	26.11	26.15
Day 16 JFH1Δ4	26.18	26.16
Day 19 Control	Undetermined	Undetermined
Day 19 JFH1wt	26.16	26.4
Day 19 JFH1Δ	26.14	26.44
Day 19 JFH1Δ4	26.88	27.45

## Sheet: Fig 5 (D)
Signal Intensity (ImageJ)
F Signal			Core Signal
Sample Name	Intensity		Sample Name	Intensity
Control 1	14		Control 1	7.799
Control 2	5		Control 2	9.304
Control 3	15		Control 3	8.536
Control 4	5		JFH1wt 1	70.952
Control 5	15		JFH1wt 2	68.77
JFH1wt 1	22		JFH1wt 3	61.669
JFH1wt 2	43		JFH1Δ4 1	54.921
JFH1wt 3	28		JFH1Δ4 2	69.502
JFH1wt 4	38		JFH1Δ4 3	58.023
JFH1wt 5	37
JFH1wt 6	27
JFH1wt 7	22
JFH1Δ4 1	15
JFH1Δ4 2	8
JFH1Δ4 3	4
JFH1Δ4 4	23
JFH1Δ4 5	13

## Sheet: Fig 6 (A)
Real-Time PCR
Sample Name	Ct	StdDev Ct		Sample Name	Ct 1	Ct 2
IFNb1 Control	33.02	0.359		Control	Undetermined	Undetermined
IFNb1 Control	33.33	0.359		JFH1wt	20.68	20.71
IFNb1 Control	33.74	0.359		JFH1Δ	21.75	21.49
IFNb1 JFH1wt	34.91	0.375		JFH1Δ4	20.64	20.58
IFNb1 JFH1wt	34.43	0.375
IFNb1 JFH1wt	34.17	0.375
IFNb1 JFH1Δ	33.91	0.52
IFNb1 JFH1Δ	32.92	0.52
IFNb1 JFH1Δ	33.13	0.52
IFNb1 JFH1Δ4	31.77	0.441
IFNb1 JFH1Δ4	31.91	0.441
IFNb1 JFH1Δ4	32.59	0.441
GAPDH Control	28.83	0.177
GAPDH Control	28.53	0.177
GAPDH Control	28.85	0.177
GAPDH JFH1wt	29.93	0.381
GAPDH JFH1wt	29.71	0.381
GAPDH JFH1wt	29.19	0.381
GAPDH JFH1Δ	30.46	0.184
GAPDH JFH1Δ	30.1	0.184
GAPDH JFH1Δ	30.35	0.184
GAPDH JFH1Δ4	29.66	0.101
GAPDH JFH1Δ4	29.8	0.101
GAPDH JFH1Δ4	29.86	0.101

[truncated: 9 more sheets: Fig 6 (B), Fig 6 (C), Fig 6 (D), Fig 7 (A), Fig 7 (B), Fig 7 (C), Fig 8 (A), Fig 8 (B), S2 Fig]
